# Supplementary material for: Comprehensive Assessment of Tailing Dumps’ Impact on Water Quality of Rivers, Lakes, and Wells from Mining Areas
Source: Int J Environ Res Public Health. 2022 Nov 11;19(22):14866. doi: 10.3390/ijerph192214866 (PMC9690115; doi:10.3390/ijerph192214866)
Supplement: Supplementary file 1 [file ijerph-19-14866-s001.zip]

Archive with 1 entries (1 files):
- ijerph-2021586-supplementary.xlsx
