# Supplementary material for: Comprehensive Assessment of Tailing Dumps’ Impact on Water Quality of Rivers, Lakes, and Wells from Mining Areas
Source: Int J Environ Res Public Health. 2022 Nov 11;19(22):14866. doi: 10.3390/ijerph192214866 (PMC9690115; doi:10.3390/ijerph192214866)
Supplement: Supplementary file 1 [file ijerph-19-14866-s001.zip › ijerph-2021586-supplementary.xlsx]

## Sheet: S1
Comprehensive Assessment of Tailing Dumps' Impact on Wa-ters Quality of Rivers, Lakes, and Wells from Mining Areas
Ovidiu Murarescu, Cristiana Radulescu, Ioana Daniela Dulama, George Muratoreanu, Gica Pehoiu, Raluca Maria Stirbescu, Ioan Alin Bucurica, Sorina Geanina Stanescu, Constantin Aurelian Ionescu and Andreea Laura Banica
ADULTS
μg/L	Al	Cr	Mn	Fe	Ni	Co	Cu	Zn	Sr	Cd	Pb		EDI [μg·day-1]	Cr	Mn	Ni	Cu	Zn	Cd	Pb	Cr_Pb		DIM [μg/(kg·day)]	Cr	Mn	Ni	Cu	Zn	Cd	Pb		HRI	Cr	Mn	Ni	Cu	Zn	Cd	Pb	TTHQ
P1	298.49	7.96	6.86	24.22	15.31	0.98	94.96	37.31	334.66	28.43	9.04		P1	15.92	13.72	30.62	189.92	74.62	56.86	18.08	0.00015368		P1	0.227429	0.196	0.437429	2.71314	1.066	0.812286	0.258286		P1	0.0758095	0.0014	0.0218714	0.0678286	0.00355333	0.812286	0.00737959	0.990128
P2	6732.37	29.68	592.07	2273.27	156.42	5.16	141.19	18.27	355.22	12.95	30.93		P2	59.36	1184.14	312.84	282.38	36.54	25.9	61.86	0.00052581		P2	0.848	16.9163	4.46914	4.034	0.522	0.37	0.883714		P2	0.282667	0.120831	0.223457	0.10085	0.00174	0.37	0.025249	1.12479
P3	73.52	15.22	4.76	40.22	12.8	1.38	36.82	31.94	928.87	5.02	18.72		P3	30.44	9.52	25.6	73.64	63.88	10.04	37.44	0.00031824		P3	0.434857	0.136	0.365714	1.052	0.912571	0.143429	0.534857		P3	0.144952	0.000971429	0.0182857	0.0263	0.0030419	0.143429	0.0152816	0.352262
P4	803.551	11.19	27.3	132.88	23.19	0.43	42.55	31.77	820.02	4.01	16.95		P4	22.38	54.6	46.38	85.1	63.54	8.02	33.9	0.00028815		P4	0.319714	0.78	0.662571	1.21571	0.907714	0.114571	0.484286		P4	0.106571	0.00557143	0.0331286	0.0303929	0.00302571	0.114571	0.0138367	0.307098
P5	103.47	9.48	3.52	14.22	7.64	1.81	5.75	19.32	949.23	7.32	8.14		P5	18.96	7.04	15.28	11.5	38.64	14.64	16.28	0.00013838		P5	0.270857	0.100571	0.218286	0.164286	0.552	0.209143	0.232571		P5	0.0902857	0.000718367	0.0109143	0.00410714	0.00184	0.209143	0.0066449	0.323653
P6	130.83	8.52	109.71	45.93	13.79	5.78	27.78	34.67	1841.12	4.36	54.2		P6	17.04	219.42	27.58	55.56	69.34	8.72	108.4	0.0009214		P6	0.243429	3.13457	0.394	0.793714	0.990571	0.124571	1.54857		P6	0.0811429	0.0223898	0.0197	0.0198429	0.0033019	0.124571	0.0442449	0.315194
P7	371.98	11.08	26.4	103.23	21.84	4.66	19.84	17.09	288.037	9.5	36.55		P7	22.16	52.8	43.68	39.68	34.18	19	73.1	0.00062135		P7	0.316571	0.754286	0.624	0.566857	0.488286	0.271429	1.04429		P7	0.105524	0.00538776	0.0312	0.0141714	0.00162762	0.271429	0.0298367	0.459176
P8	118.37	8.94	4.21	21.04	8.97	7.57	15.61	46.19	293.01	12.27	90.43		P8	17.88	8.42	17.94	31.22	92.38	24.54	180.86	0.00153731		P8	0.255429	0.120286	0.256286	0.446	1.31971	0.350571	2.58371		P8	0.0851429	0.000859184	0.0128143	0.01115	0.00439905	0.350571	0.0738204	0.538757
P9	2.43	5.71	4.19	11.18	13.49	0.58	23.14	12.25	279.95	5.35	162.33		P9	11.42	8.38	26.98	46.28	24.5	10.7	324.66	0.00275961		P9	0.163143	0.119714	0.385429	0.661143	0.35	0.152857	4.638		P9	0.054381	0.000855102	0.0192714	0.0165286	0.00116667	0.152857	0.132514	0.377574
P10	39.16	25.31	2.38	6.01	5.53	1.38	13.99	7.89	730.26	15.55	10.83		P10	50.62	4.76	11.06	27.98	15.78	31.1	21.66	0.00018411		P10	0.723143	0.068	0.158	0.399714	0.225429	0.444286	0.309429		P10	0.241048	0.000485714	0.0079	0.00999286	0.000751429	0.444286	0.00884082	0.713304
P11	8.57	11.38	18.96	11.98	5.2	0.55	13.31	8.62	221.18	11.21	21.17		P11	22.76	37.92	10.4	26.62	17.24	22.42	42.34	0.00035989		P11	0.325143	0.541714	0.148571	0.380286	0.246286	0.320286	0.604857		P11	0.108381	0.00386939	0.00742857	0.00950714	0.000820952	0.320286	0.0172816	0.467574
P12	155.28	5.61	4.36	2.37	6.76	0.63	27.05	48.49	310.69	12.22	26.52		P12	11.22	8.72	13.52	54.1	96.98	24.44	53.04	0.00045084		P12	0.160286	0.124571	0.193143	0.772857	1.38543	0.349143	0.757714		P12	0.0534286	0.000889796	0.00965714	0.0193214	0.0046181	0.349143	0.021649	0.458707
P13	14.46	14.9	10.9	45.91	7.34	1.18	5.56	40.77	946.83	11.9	19.46		P13	29.8	21.8	14.68	11.12	81.54	23.8	38.92	0.00033082		P13	0.425714	0.311429	0.209714	0.158857	1.16486	0.34	0.556		P13	0.141905	0.00222449	0.0104857	0.00397143	0.00388286	0.34	0.0158857	0.518355
P14	12.82	12.74	3.98	14.13	12.06	0.68	40.1	8.18	114.77	9.77	16.49		P14	25.48	7.96	24.12	80.2	16.36	19.54	32.98	0.00028033		P14	0.364	0.113714	0.344571	1.14571	0.233714	0.279143	0.471143		P14	0.121333	0.000812245	0.0172286	0.0286429	0.000779048	0.279143	0.0134612	0.4614
P15	7.19	10.47	10.91	29.08	7.41	0.52	9.83	20.16	279.38	6.62	18.68		P15	20.94	21.82	14.82	19.66	40.32	13.24	37.36	0.00031756		P15	0.299143	0.311714	0.211714	0.280857	0.576	0.189143	0.533714		P15	0.0997143	0.00222653	0.0105857	0.00702143	0.00192	0.189143	0.015249	0.32586
P16	46.27	6.53	3.89	2.62	5.08	1.39	2.93	64.57	89.07	10.69	29.37		P16	13.06	7.78	10.16	5.86	129.14	21.38	58.74	0.00049929		P16	0.186571	0.111143	0.145143	0.0837143	1.84486	0.305429	0.839143		P16	0.0621905	0.000793878	0.00725714	0.00209286	0.00614952	0.305429	0.0239755	0.407888
P17	44.61	7.69	14.58	3.39	13.53	0.72	5.5	11.17	225.01	7.82	16.72		P17	15.38	29.16	27.06	11	22.34	15.64	33.44	0.00028424		P17	0.219714	0.416571	0.386571	0.157143	0.319143	0.223429	0.477714		P17	0.0732381	0.00297551	0.0193286	0.00392857	0.00106381	0.223429	0.013649	0.337612
P18	39.75	8.58	1.18	8.63	1.26	5.49	13.05	67.96	382.43	12.24	21.71		P18	17.16	2.36	2.52	26.1	135.92	24.48	43.42	0.00036907		P18	0.245143	0.0337143	0.036	0.372857	1.94171	0.349714	0.620286		P18	0.0817143	0.000240816	0.0018	0.00932143	0.00647238	0.349714	0.0177224	0.466986
I1	59.16	2.31	1.48	11.69	1.05	5.35	53.08	47.86	171.4	0.15	10.34		I1	4.62	2.96	2.1	106.16	95.72	0.3	20.68	0.00017578		I1	0.066	0.0422857	0.03	1.51657	1.36743	0.00428571	0.295429		I1	0.022	0.000302041	0.0015	0.0379143	0.0045581	0.00428571	0.00844082	0.079001
I2	2.63	3.18	2.04	6.17	3.48	0.77	0.94	58.96	321.28	1.54	32.57		I2	6.36	4.08	6.96	1.88	117.92	3.08	65.14	0.00055369		I2	0.0908571	0.0582857	0.0994286	0.0268571	1.68457	0.044	0.930571		I2	0.0302857	0.000416327	0.00497143	0.000671429	0.00561524	0.044	0.0265878	0.112548
I3	5.66	8.43	2.24	3.25	2.05	0.22	65.37	20.2	330.36	6.22	3.62		I3	16.86	4.48	4.1	130.74	40.4	12.44	7.24	6.154e-05		I3	0.240857	0.064	0.0585714	1.86771	0.577143	0.177714	0.103429		I3	0.0802857	0.000457143	0.00292857	0.0466929	0.00192381	0.177714	0.0029551	0.312957
													min	4.62	2.36	2.1	1.88	15.78	0.3	7.24	6.154e-05		min	0.066	0.0337143	0.03	0.0268571	0.225429	0.00428571	0.103429		min	0.022	0.000240816	0.0015	0.000671429	0.000751429	0.00428571	0.0029551	0.079001
													max	59.36	1184.14	312.84	282.38	135.92	56.86	324.66	0.00275961		max	0.848	16.9163	4.46914	4.034	1.94171	0.812286	4.638		max	0.282667	0.120831	0.223457	0.10085	0.00647238	0.812286	0.132514	1.12479
													average	21.42	81.5162	32.781	62.7	62.2514	18.5848	62.359	0.000530052		average	0.306	1.16452	0.468299	0.895714	0.889306	0.265497	0.890844		average	0.102	0.00831798	0.023415	0.0223929	0.00296435	0.265497	0.0254527	0.450039
													median	17.88	8.72	15.28	39.68	63.54	19	38.92	0.00033082		median	0.255429	0.124571	0.218286	0.566857	0.907714	0.271429	0.556		median	0.0851429	0.000889796	0.0109143	0.0141714	0.00302571	0.271429	0.0158857	0.407888
													SD	13.0193	256.957	65.3223	68.6984	38.1369	11.916	70.9813	0.000603341		SD	0.18599	3.67082	0.933175	0.981406	0.544813	0.170229	1.01402		SD	0.0619968	0.0262201	0.0466588	0.0245352	0.00181604	0.170229	0.028972	0.244879
CHILDREN
μg/L	Al	Cr	Mn	Fe	Ni	Co	Cu	Zn	Sr	Cd	Pb		EDI [μg/day]	Cr	Mn	Ni	Cu	Zn	Cd	Pb	Cr_Pb		DIM [μg/(kg·day)]	Cr	Mn	Ni	Cu	Zn	Cd	Pb		HRI	Cr	Mn	Ni	Cu	Zn	Cd	Pb	TTHQ
P1	298.49	7.96	6.86	24.22	15.31	0.98	94.96	37.31	334.66	28.43	9.04		P1	11.94	10.29	22.965	142.44	55.965	42.645	13.56	0.00011526		P1	0.852857	0.735	1.64036	10.1743	3.9975	3.04607	0.968571		P1	0.284286	0.00525	0.0820179	0.254357	0.013325	3.04607	0.0276735	3.71298
P2	6732.37	29.68	592.07	2273.27	156.42	5.16	141.19	18.27	355.22	12.95	30.93		P2	44.52	888.105	234.63	211.785	27.405	19.425	46.395	0.000394358		P2	3.18	63.4361	16.7593	15.1275	1.9575	1.3875	3.31393		P2	1.06	0.453115	0.837964	0.378188	0.006525	1.3875	0.0946837	4.21798
P3	73.52	15.22	4.76	40.22	12.8	1.38	36.82	31.94	928.87	5.02	18.72		P3	22.83	7.14	19.2	55.23	47.91	7.53	28.08	0.00023868		P3	1.63071	0.51	1.37143	3.945	3.42214	0.537857	2.00571		P3	0.543571	0.00364286	0.0685714	0.098625	0.0114071	0.537857	0.0573061	1.32098
P4	803.551	11.19	27.3	132.88	23.19	0.43	42.55	31.77	820.02	4.01	16.95		P4	16.785	40.95	34.785	63.825	47.655	6.015	25.425	0.000216112		P4	1.19893	2.925	2.48464	4.55893	3.40393	0.429643	1.81607		P4	0.399643	0.0208929	0.124232	0.113973	0.0113464	0.429643	0.0518878	1.15162
P5	103.47	9.48	3.52	14.22	7.64	1.81	5.75	19.32	949.23	7.32	8.14		P5	14.22	5.28	11.46	8.625	28.98	10.98	12.21	0.000103785		P5	1.01571	0.377143	0.818571	0.616071	2.07	0.784286	0.872143		P5	0.338571	0.00269388	0.0409286	0.0154018	0.0069	0.784286	0.0249184	1.2137
P6	130.83	8.52	109.71	45.93	13.79	5.78	27.78	34.67	1841.12	4.36	54.2		P6	12.78	164.565	20.685	41.67	52.005	6.54	81.3	0.00069105		P6	0.912857	11.7546	1.4775	2.97643	3.71464	0.467143	5.80714		P6	0.304286	0.0839617	0.073875	0.0744107	0.0123821	0.467143	0.165918	1.18198
P7	371.98	11.08	26.4	103.23	21.84	4.66	19.84	17.09	288.037	9.5	36.55		P7	16.62	39.6	32.76	29.76	25.635	14.25	54.825	0.000466013		P7	1.18714	2.82857	2.34	2.12571	1.83107	1.01786	3.91607		P7	0.395714	0.0202041	0.117	0.0531429	0.00610357	1.01786	0.111888	1.72191
P8	118.37	8.94	4.21	21.04	8.97	7.57	15.61	46.19	293.01	12.27	90.43		P8	13.41	6.315	13.455	23.415	69.285	18.405	135.645	0.00115298		P8	0.957857	0.451071	0.961071	1.6725	4.94893	1.31464	9.68893		P8	0.319286	0.00322194	0.0480536	0.0418125	0.0164964	1.31464	0.276827	2.02034
P9	2.43	5.71	4.19	11.18	13.49	0.58	23.14	12.25	279.95	5.35	162.33		P9	8.565	6.285	20.235	34.71	18.375	8.025	243.495	0.00206971		P9	0.611786	0.448929	1.44536	2.47929	1.3125	0.573214	17.3925		P9	0.203929	0.00320663	0.0722679	0.0619821	0.004375	0.573214	0.496929	1.4159
P10	39.16	25.31	2.38	6.01	5.53	1.38	13.99	7.89	730.26	15.55	10.83		P10	37.965	3.57	8.295	20.985	11.835	23.325	16.245	0.000138083		P10	2.71179	0.255	0.5925	1.49893	0.845357	1.66607	1.16036		P10	0.903929	0.00182143	0.029625	0.0374732	0.00281786	1.66607	0.0331531	2.67489
P11	8.57	11.38	18.96	11.98	5.2	0.55	13.31	8.62	221.18	11.21	21.17		P11	17.07	28.44	7.8	19.965	12.93	16.815	31.755	0.000269918		P11	1.21929	2.03143	0.557143	1.42607	0.923571	1.20107	2.26821		P11	0.406429	0.0145102	0.0278571	0.0356518	0.00307857	1.20107	0.0648061	1.7534
P12	155.28	5.61	4.36	2.37	6.76	0.63	27.05	48.49	310.69	12.22	26.52		P12	8.415	6.54	10.14	40.575	72.735	18.33	39.78	0.00033813		P12	0.601071	0.467143	0.724286	2.89821	5.19536	1.30929	2.84143		P12	0.200357	0.00333673	0.0362143	0.0724554	0.0173179	1.30929	0.0811837	1.72015
P13	14.46	14.9	10.9	45.91	7.34	1.18	5.56	40.77	946.83	11.9	19.46		P13	22.35	16.35	11.01	8.34	61.155	17.85	29.19	0.000248115		P13	1.59643	1.16786	0.786429	0.595714	4.36821	1.275	2.085		P13	0.532143	0.00834184	0.0393214	0.0148929	0.0145607	1.275	0.0595714	1.94383
P14	12.82	12.74	3.98	14.13	12.06	0.68	40.1	8.18	114.77	9.77	16.49		P14	19.11	5.97	18.09	60.15	12.27	14.655	24.735	0.000210248		P14	1.365	0.426429	1.29214	4.29643	0.876429	1.04679	1.76679		P14	0.455	0.00304592	0.0646071	0.107411	0.00292143	1.04679	0.0504796	1.73025
P15	7.19	10.47	10.91	29.08	7.41	0.52	9.83	20.16	279.38	6.62	18.68		P15	15.705	16.365	11.115	14.745	30.24	9.93	28.02	0.00023817		P15	1.12179	1.16893	0.793929	1.05321	2.16	0.709286	2.00143		P15	0.373929	0.00834949	0.0396964	0.0263304	0.0072	0.709286	0.0571837	1.22197
P16	46.27	6.53	3.89	2.62	5.08	1.39	2.93	64.57	89.07	10.69	29.37		P16	9.795	5.835	7.62	4.395	96.855	16.035	44.055	0.000374468		P16	0.699643	0.416786	0.544286	0.313929	6.91821	1.14536	3.14679		P16	0.233214	0.00297704	0.0272143	0.00784821	0.0230607	1.14536	0.0899082	1.52958
P17	44.61	7.69	14.58	3.39	13.53	0.72	5.5	11.17	225.01	7.82	16.72		P17	11.535	21.87	20.295	8.25	16.755	11.73	25.08	0.00021318		P17	0.823929	1.56214	1.44964	0.589286	1.19679	0.837857	1.79143		P17	0.274643	0.0111582	0.0724821	0.0147321	0.00398929	0.837857	0.0511837	1.26605
P18	39.75	8.58	1.18	8.63	1.26	5.49	13.05	67.96	382.43	12.24	21.71		P18	12.87	1.77	1.89	19.575	101.94	18.36	32.565	0.000276802		P18	0.919286	0.126429	0.135	1.39821	7.28143	1.31143	2.32607		P18	0.306429	0.000903061	0.00675	0.0349554	0.0242714	1.31143	0.0664592	1.7512
I1	59.16	2.31	1.48	11.69	1.05	5.35	53.08	47.86	171.4	0.15	10.34		I1	3.465	2.22	1.575	79.62	71.79	0.225	15.51	0.000131835		I1	0.2475	0.158571	0.1125	5.68714	5.12786	0.0160714	1.10786		I1	0.0825	0.00113265	0.005625	0.142179	0.0170929	0.0160714	0.0316531	0.296254
I2	2.63	3.18	2.04	6.17	3.48	0.77	0.94	58.96	321.28	1.54	32.57		I2	4.77	3.06	5.22	1.41	88.44	2.31	48.855	0.000415268		I2	0.340714	0.218571	0.372857	0.100714	6.31714	0.165	3.48964		I2	0.113571	0.00156122	0.0186429	0.00251786	0.0210571	0.165	0.0997041	0.422055
I3	5.66	8.43	2.24	3.25	2.05	0.22	65.37	20.2	330.36	6.22	3.62		I3	12.645	3.36	3.075	98.055	30.3	9.33	5.43	4.6155e-05		I3	0.903214	0.24	0.219643	7.00393	2.16429	0.666429	0.387857		I3	0.301071	0.00171429	0.0109821	0.175098	0.00721429	0.666429	0.0110816	1.17359
													min	3.465	1.77	1.575	1.41	11.835	0.225	5.43	4.6155e-05		min	0.2475	0.126429	0.1125	0.100714	0.845357	0.0160714	0.387857		min	0.0825	0.000903061	0.005625	0.00251786	0.00281786	0.0160714	0.0110816	0.296254
													max	44.52	888.105	234.63	211.785	101.94	42.645	243.495	0.00206971		max	3.18	63.4361	16.7593	15.1275	7.28143	3.04607	17.3925		max	1.06	0.453115	0.837964	0.378188	0.0242714	3.04607	0.496929	4.21798
													average	16.065	61.1371	24.5857	47.025	46.6886	13.9386	46.7693	0.000397539		average	1.1475	4.36694	1.75612	3.35893	3.3349	0.995612	3.34066		average	0.3825	0.0311924	0.0878061	0.0839732	0.0111163	0.995612	0.0954475	1.68765
													median	13.41	6.54	11.46	29.76	47.655	14.25	29.19	0.000248115		median	0.957857	0.467143	0.818571	2.12571	3.40393	1.01786	2.085		median	0.319286	0.00333673	0.0409286	0.0531429	0.0113464	1.01786	0.0595714	1.52958
													SD	9.7645	192.718	48.9917	51.5238	28.6027	8.93704	53.236	0.000452506		SD	0.697464	13.7656	3.49941	3.68027	2.04305	0.63836	3.80257		SD	0.232488	0.0983255	0.17497	0.0920069	0.00681016	0.63836	0.108645	0.918297
